# Supplementary material for: Treatment of COVID-19 during the Acute Phase in Hospitalized Patients Decreases Post-Acute Sequelae of COVID-19
Source: J Clin Med. 2023 Jun 20;12(12):4158. doi: 10.3390/jcm12124158 (PMC10299438; doi:10.3390/jcm12124158)
Supplement: Supplementary file 1 [file jcm-12-04158-s001.zip]

Archive with 1 entries (1 files):
- jcm-2387544-supplementary.pdf
